# Supplementary material for: Data to support small area health impact modelling of air pollution in the United Kingdom
Source: Data Brief. 2020 Jan 15;29:105148. doi: 10.1016/j.dib.2020.105148 (PMC6992930; doi:10.1016/j.dib.2020.105148)
Supplement: Multimedia component 1 [file mmc1.xml]

<?xml version="1.0" encoding="utf-8" standalone="no"?>
<data>
  <datasets>
    <author>andrew.ibbetson1@lshtm.ac.uk</author>
    <type>1</type>
    <dataset>
      <name>MicroEnv</name>
      <caption />
      <description>These data were used to quantify the impacts of air pollution policies on population health and health inequalities within a microsimulation model, MicroEnv [1]. They provide a basis for comparing results from similar models and allow researchers to integrate additional model components.

[1] P. Symonds, E. Hutchinson, A. Ibbetson, J. Taylor, J. Milner, Z. Chalabi, M. Davies, P. Wilkinson, MicroEnv: A microsimulation model for quantifying the impacts of environmental policies on population healt</description>
      <filetype>
        <name />
      </filetype>
      <filesize />
      <source>1</source>
      <sourcename>Reference Data</sourcename>
      <access>
        <type>1</type>
        <name>Data available in data repository</name>
        <reponame>Mendeley Data</reponame>
        <PersistentId>10.17632/dxrp4b656h.1</PersistentId>
        <deeplinkurl>https://data.mendeley.com/datasets/dxrp4b656h/1</deeplinkurl>
      </access>
    </dataset>
  </datasets>
</data>
